# Supplementary material for: Collagen Network Formation in In Vitro Models of Musculocontractural Ehlers–Danlos Syndrome
Source: Genes (Basel). 2023 Jan 24;14(2):308. doi: 10.3390/genes14020308 (PMC9957042; doi:10.3390/genes14020308)
Supplement: Supplementary file 1 [file genes-14-00308-s001.zip]

Archive with 1 entries (1 files):
- genes-2098819-supplementary material.pdf
